# Supplementary material for: Development of Semisynthetic Apoptosis-Inducing Agents Based on Natural Phenolic Acids Scaffold: Design, Synthesis and In-Vitro Biological Evaluation
Source: Molecules. 2022 Oct 9;27(19):6724. doi: 10.3390/molecules27196724 (PMC9571594; doi:10.3390/molecules27196724)
Supplement: Supplementary file 1 [file molecules-27-06724-s001.zip]

Archive with 18 entries (18 files):
- Caffeic HNMR.pdf
- Caffeic-13CNMR.pdf
- Ferulic acid-NMR.pdf
- Ferulic-13CNMR.pdf
- HGNC ID.pdf
- NMR of compound12.pdf
- NMR of compound13.pdf
- NMR of compound14.pdf
- NMR of compound15.pdf
- NMR of compound16.pdf
- NMR of compound17.pdf
- NMR of compound18.pdf
- NMR of compound19.pdf
- NMR of compound20.pdf
- Report  CCA.pdf
- Report  RT-PCR (MMP-2 & 9).pdf
- Report _ RT-PCR.pdf
- T-4-019-5.pdf
